# Supplementary material for: Taking knowledge users’ knowledge needs into account in health: an evidence synthesis framework
Source: Health Policy Plan. 2015 Aug 31;31(4):527–37. doi: 10.1093/heapol/czv079 (PMC4986240; doi:10.1093/heapol/czv079)
Supplement: Supplementary Data [file supp_czv079_suppl_data.zip]

Archive with 2 entries (2 files):
- AdditionalFile2_ConfigurationAndContributionsOfExpertPanel.tif
- AdditionalFile1_DataAbstractionTable.docx
